# Supplementary material for: Straightforward construction of functionalized γ-lactams via conjugated-engineered covalent organic framework photocatalysed cascade reactions
Source: Nat Commun. 2025 Dec 1;16:10818. doi: 10.1038/s41467-025-66469-2 (PMC12669634; doi:10.1038/s41467-025-66469-2)
Supplement: Supplementary file 3 — Source data [file 41467_2025_66469_MOESM3_ESM.xlsx]

## Sheet: Cartesian coordinates 
NPy-DMTP-COF S0
C	-14.0953	1.37184	0.659399
C	-15.5067	1.61176	0.637559
C	-16.3834	0.624038	0.331252
H	-15.8618	2.61048	0.872413
H	-17.4511	0.819719	0.31575
C	-13.1791	2.37802	0.978656
C	-7.01807	0.464971	0.548217
C	-5.61175	0.342967	0.495252
C	-0.694985	1.61114	0.236754
C	0.686463	1.69837	0.286054
C	-11.8193	2.12225	0.968173
C	9.29082	0.8932	0.077418
C	7.22334	1.58277	1.25138
C	7.88689	1.02996	0.126118
C	5.07769	1.27182	0.171773
C	5.86331	1.71655	1.26815
N	3.6957	1.45977	0.258785
C	2.91938	0.539001	-0.160155
C	1.46112	0.619631	-0.186162
C	-7.6879	0.973374	1.68773
C	-9.05248	1.08865	1.70747
C	-9.8394	0.69194	0.594855
C	-11.3087	0.863462	0.638167
C	-13.607	0.07305	0.350752
C	13.7396	-1.72231	1.87506
C	-12.2058	-0.189061	0.350259
C	12.3103	-1.73617	1.93093
C	11.559	-1.11401	0.988798
O	1.23158	2.81919	0.830996
C	1.67989	3.78165	-0.120484
H	-5.02486	0.617483	1.36654
H	-1.26318	2.46019	0.604132
H	-11.1239	2.92463	1.19304
H	9.8759	1.22648	0.929463
H	7.81492	1.90841	2.10147
H	5.35265	2.1497	2.12132
H	3.32286	-0.416242	-0.523928
H	-7.10221	1.27149	2.55194
H	-9.55072	1.47366	2.59142
H	11.8303	-2.26955	2.74576
H	10.4784	-1.15935	1.05019
H	2.07777	4.61846	0.453032
H	0.843561	4.12658	-0.738378
H	2.47151	3.37026	-0.751737
C	14.5306	-2.34801	2.84482
C	15.9156	-2.33019	2.74721
C	16.5391	-1.69454	1.68142
C	14.3669	-1.06406	0.783209
C	15.7864	-1.05879	0.687858
H	16.5154	-2.81887	3.50776
C	-16.8165	-1.73454	-0.285515
C	-14.9867	-3.28325	-0.545963
C	-16.348	-3.0108	-0.569112
C	-14.5309	-0.966046	0.044324
C	-15.9283	-0.699215	0.02633
H	-17.0515	-3.80144	-0.807908
C	-9.20215	0.197176	-0.52422
C	-7.13193	-0.452313	-1.71587
C	-7.79749	0.069999	-0.577308
C	-4.98743	-0.159683	-0.629053
C	-5.77156	-0.58225	-1.7352
N	-3.60527	-0.344572	-0.717889
C	-2.83001	0.570778	-0.285354
C	-1.37171	0.490349	-0.259433
C	7.77577	0.097593	-2.12714
C	9.13991	-0.023274	-2.14412
C	9.92589	0.368378	-1.02909
C	11.4001	0.257335	-1.09665
C	13.4394	0.827298	-2.29024
C	7.10669	0.620116	-0.993584
C	5.70067	0.746166	-0.942738
C	0.784389	-0.501602	-0.681383
C	-0.597016	-0.588406	-0.731679
C	12.06	0.84285	-2.18097
C	13.5797	-0.417312	-0.211383
C	-14.0634	-2.27697	-0.241647
C	12.1581	-0.406483	-0.106656
C	-12.6555	-2.52387	-0.188174
C	-11.7734	-1.53363	0.095745
O	-1.14165	-1.70951	-1.27649
H	-9.78355	-0.089541	-1.39549
H	-7.72258	-0.761942	-2.57257
H	-5.25971	-0.996114	-2.59719
H	-3.23445	1.52089	0.090589
H	7.18911	-0.216252	-2.9851
H	9.63613	-0.437884	-3.01572
H	5.11331	0.456984	-1.80895
H	1.35253	-1.3511	-1.04777
H	11.4704	1.347	-2.94002
H	-12.3008	-3.53372	-0.370432
H	-10.715	-1.75844	0.147139
C	14.2244	0.213839	-1.30982
C	15.6542	0.201147	-1.38269
C	16.4019	-0.403315	-0.426828
H	16.1301	0.690961	-2.22669
H	17.4856	-0.403905	-0.492711
H	-14.6253	-4.28372	-0.762686
H	-13.5432	3.37137	1.22159
H	-17.8821	-1.52828	-0.301696
H	13.9227	1.30713	-3.13549
H	14.0474	-2.85118	3.67657
H	17.6223	-1.68682	1.60855
C	-1.59625	-2.66921	-0.325248
H	-0.763336	-3.01492	0.296792
H	-2.38959	-2.25522	0.30215
H	-1.99358	-3.50612	-0.898982
NPy-DMTP-COF S1
C	12.0908	-3.12043	1.16833
C	13.263	-3.9386	1.24719
C	14.3755	-3.64505	0.529879
H	13.2406	-4.80688	1.89861
H	15.2571	-4.27512	0.596723
C	10.9381	-3.40665	1.90536
C	6.04427	0.645294	0.693586
C	4.81377	1.33195	0.596193
C	-0.128763	2.34065	1.02585
C	-1.4047	2.85233	1.10721
C	9.81162	-2.61155	1.78925
C	-8.11765	0.328759	0.629117
C	-7.11109	2.28705	1.75827
C	-7.12194	1.30639	0.713382
C	-5.07499	3.27174	0.85536
C	-6.13876	3.22528	1.83179
N	-4.14058	4.19121	0.999241
C	-3.12914	4.36687	0.10331
C	-1.84282	3.83232	0.153272
C	6.6732	0.39533	1.93827
C	7.86252	-0.281197	2.00355
C	8.51099	-0.742695	0.828473
C	9.77568	-1.50312	0.937938
C	12.0953	-1.98097	0.318547
C	-13.3362	-0.900941	-0.298994
C	10.9361	-1.15834	0.209592
C	-12.3887	0.168041	-0.362785
C	-11.0543	-0.070566	-0.412865
O	-2.31198	2.4788	2.0297
C	-1.95009	1.48469	2.9704
H	4.35055	1.70997	1.50268
H	0.190808	1.5839	1.73261
H	8.918	-2.86751	2.34957
H	-8.89593	0.307788	1.38538
H	-7.9061	2.26064	2.49693
H	-6.12222	3.96854	2.62077
H	-3.33113	5.08916	-0.690701
H	6.19701	0.749672	2.8475
H	8.33261	-0.458093	2.96574
H	-12.7603	1.1879	-0.382792
H	-10.3665	0.763147	-0.485713
H	-2.82627	1.33934	3.59991
H	-1.10691	1.80963	3.58939
H	-1.69859	0.541382	2.47362
C	-14.7153	-0.672885	-0.23458
C	-15.6068	-1.73637	-0.194459
C	-15.144	-3.0455	-0.22355
C	-12.8513	-2.23589	-0.323429
C	-13.7734	-3.31855	-0.291444
H	-16.6731	-1.54361	-0.143134
C	15.5601	-2.17383	-1.07118
C	14.4646	-0.227492	-1.98018
C	15.5788	-1.05107	-1.88838
C	13.2702	-1.66634	-0.421708
C	14.4201	-2.49882	-0.327629
H	16.4719	-0.814172	-2.45698
C	7.9114	-0.509	-0.392107
C	6.06535	0.439443	-1.74204
C	6.68447	0.180805	-0.492077
C	4.21941	1.5599	-0.632053
C	4.88258	1.11994	-1.81102
N	3.02595	2.25658	-0.801017
C	2.07064	2.06637	0.038815
C	0.800283	2.74705	0.041309
C	-6.08	0.338614	-1.28018
C	-7.06614	-0.610258	-1.33295
C	-8.11411	-0.627117	-0.380152
C	-9.14211	-1.6846	-0.440365
C	-9.61182	-4.06712	-0.521515
C	-6.07561	1.32612	-0.260885
C	-5.07792	2.30141	-0.181085
C	-0.888428	4.24762	-0.81926
C	0.381332	3.73774	-0.888929
C	-8.71579	-3.01392	-0.527861
C	-11.4518	-2.48876	-0.384136
C	13.3028	-0.516793	-1.25623
C	-10.5268	-1.40462	-0.395675
C	12.1427	0.318443	-1.30939
C	11.0199	0.015681	-0.611559
O	1.19029	4.18338	-1.89615
H	8.37769	-0.874809	-1.30228
H	6.55255	0.09606	-2.64967
H	4.41218	1.33016	-2.76564
H	2.17278	1.30772	0.828151
H	-5.28931	0.350191	-2.02324
H	-7.06271	-1.35236	-2.12401
H	-4.27574	2.31274	-0.911149
H	-1.17653	4.99461	-1.5517
H	-7.6511	-3.22034	-0.565627
H	12.1807	1.21685	-1.91789
H	10.1649	0.679202	-0.658841
C	-10.9873	-3.83136	-0.436636
C	-11.937	-4.90182	-0.406053
C	-13.2688	-4.65789	-0.332605
H	-11.5644	-5.92077	-0.442911
H	-13.979	-5.47851	-0.307892
H	14.4856	0.65256	-2.61544
H	10.9276	-4.27145	2.56138
H	16.4355	-2.81198	-1.00051
H	-9.2489	-5.08888	-0.567585
H	-15.0815	0.348827	-0.218332
H	-15.8457	-3.87327	-0.195453
C	2.15788	5.14103	-1.48368
H	1.66664	6.02359	-1.05765
H	2.85459	4.71119	-0.758946
H	2.70935	5.43056	-2.37863
H	0.831	4.505	-3.442
C	1.93	3.607	-1.874
C	3.131	4.316	-2.148
C	3.444	5.453	-3.035
H	2.726	5.537	-3.854
H	3.422	6.394	-2.468
H	4.452	5.341	-3.445
C	2.248	2.611	-0.857
C	3.56	2.823	-0.572
C	4.522	2.204	0.321
C	5.898	2.266	0.064
C	4.068	1.526	1.462
C	6.794	1.638	0.92
H	6.262	2.797	-0.81
C	4.967	0.896	2.311
H	3.008	1.517	1.695
C	6.333	0.948	2.04
H	7.859	1.687	0.711
H	4.597	0.382	3.194
H	7.04	0.463	2.707
O	4.081	3.876	-1.37
P	-0.151	-0.835	0.194
u	1.126	0.994	-0.309
N	0.402	-1.827	1.388
C	-0.432	-2.827	1.99
C	-0.754	-2.731	3.345
C	-0.929	-3.88	1.22
C	-1.577	-3.691	3.924
H	-0.365	-1.906	3.932
C	-1.775	-4.819	1.803
H	-0.666	-3.947	0.171
C	-2.098	-4.729	3.154
H	-1.824	-3.618	4.98
H	-2.177	-5.626	1.197
H	-2.751	-5.468	3.608
C	1.823	-1.782	1.767
H	2.218	-2.802	1.712
H	2.351	-1.199	1
C	2.086	-1.187	3.124
C	2.926	-1.826	4.028
C	1.536	0.049	3.488
C	3.239	-1.255	5.263
H	3.355	-2.792	3.772
C	1.831	0.631	4.707
H	0.858	0.559	2.806
C	2.691	-0.017	5.607
H	3.894	-1.785	5.944
H	1.41	1.589	4.996
O	2.916	0.629	6.769
C	3.774	0.018	7.71
H	3.82	0.699	8.56
H	3.379	-0.951	8.042
H	4.782	-0.121	7.3
O	-1.668	-0.363	0.569
O	-0.426	-1.851	-1.07
C	-1.136	-1.305	-2.131
C	-0.413	-0.928	-3.278
C	-2.506	-1.178	-2.022
C	-1.088	-0.406	-4.35
H	0.661	-1.081	-3.291
C	-3.208	-0.566	-3.111
C	-2.489	-0.203	-4.291
H	-0.553	-0.131	-5.255
C	-2.771	-1.205	0.448
C	-3.187	-1.646	-0.793
C	-3.442	-1.527	1.641
C	-4.26	-2.597	-0.836
C	-4.517	-2.372	1.598
H	-3.072	-1.117	2.574
C	-4.935	-2.948	0.373
H	-5.041	-2.637	2.512
C	-3.187	0.381	-5.377
H	-2.631	0.631	-6.278
C	-4.593	-0.268	-3.051
H	-5.146	-0.512	-2.15
C	-4.535	0.633	-5.298
H	-5.061	1.076	-6.138
C	-5.238	0.317	-4.114
H	-6.301	0.533	-4.046
C	-4.65	-3.247	-2.034
H	-4.121	-3.025	-2.954
C	-5.995	-3.886	0.331
H	-6.504	-4.134	1.258
C	-5.674	-4.163	-2.039
H	-5.949	-4.654	-2.968
C	-6.364	-4.48	-0.85
H	-7.175	-5.202	-0.871
NPy-DMTP-COF•−
C	14.1412	-1.41746	0.537426
C	15.5576	-1.62455	0.533873
C	16.4203	-0.586856	0.401663
H	15.9288	-2.63938	0.639743
H	17.4925	-0.757664	0.398501
C	13.2385	-2.47547	0.680091
C	7.03949	-0.63444	0.302833
C	5.63593	-0.523967	0.227286
C	0.707653	-1.57784	0.149472
C	-0.658142	-1.65364	0.224348
C	11.8743	-2.24692	0.655293
C	-9.30557	-0.823212	0.045669
C	-7.25397	-1.63555	1.17267
C	-7.90423	-0.953308	0.109595
C	-5.06637	-1.17364	0.193101
C	-5.89419	-1.74961	1.20471
N	-3.70739	-1.35464	0.330896
C	-2.88937	-0.491912	-0.214829
C	-1.47252	-0.585103	-0.268062
C	7.69074	-1.30295	1.37133
C	9.05687	-1.39672	1.4215
C	9.8723	-0.816644	0.415455
C	11.3418	-0.964631	0.485109
C	13.6317	-0.098084	0.395236
C	-13.8478	1.4179	2.07266
C	12.2251	0.134148	0.380888
C	-12.4206	1.45128	2.1634
C	-11.6366	0.984527	1.15986
O	-1.19571	-2.77209	0.809636
C	-1.74482	-3.70111	-0.113811
H	5.04233	-0.936086	1.0377
H	1.27203	-2.42332	0.534007
H	11.1915	-3.0864	0.739599
H	-9.90407	-1.26459	0.83777
H	-7.85877	-2.07037	1.96342
H	-5.39695	-2.27337	2.01507
H	-3.28806	0.431743	-0.658114
H	7.08633	-1.74351	2.15896
H	9.53325	-1.90677	2.25317
H	-11.9694	1.87303	3.05637
H	-10.5588	1.04202	1.25124
H	-2.09219	-4.55477	0.470318
H	-0.979147	-4.0367	-0.824191
H	-2.59402	-3.26776	-0.649464
C	-14.6727	1.88226	3.10315
C	-16.0546	1.85401	2.97029
C	-16.6415	1.36854	1.80903
C	-14.4373	0.913104	0.882229
C	-15.8543	0.896853	0.752513
H	-16.6808	2.2167	3.77865
C	16.8166	1.84322	0.1396
C	14.9596	3.37791	0.033778
C	16.3272	3.13759	0.022366
C	14.5402	0.991645	0.272482
C	15.9437	0.757068	0.268929
H	17.019	3.96758	-0.075815
C	9.25475	-0.164065	-0.634979
C	7.20616	0.625552	-1.78377
C	7.85246	-0.055816	-0.717699
C	5.01285	0.131397	-0.832382
C	5.84561	0.724872	-1.82981
N	3.65415	0.305114	-0.980618
C	2.83534	-0.562593	-0.44366
C	1.41812	-0.47261	-0.396886
C	-7.75425	0.244049	-2.00914
C	-9.11982	0.351332	-2.04557
C	-9.92806	-0.175663	-1.00503
C	-11.4003	-0.07397	-1.09396
C	-13.4034	-0.491588	-2.41
C	-7.09717	-0.40374	-0.931474
C	-5.69397	-0.526583	-0.868864
C	-0.762186	0.519164	-0.816297
C	0.603596	0.595204	-0.890776
C	-12.0272	-0.502934	-2.26865
C	-13.6151	0.431169	-0.175942
C	14.0511	2.32098	0.158054
C	-12.196	0.428896	-0.039113
C	12.6366	2.53065	0.196098
C	11.77	1.49295	0.305117
O	1.14121	1.7136	-1.47628
H	9.85608	0.265835	-1.43125
H	7.8148	1.07641	-2.56251
H	5.35154	1.252	-2.63993
H	3.23364	-1.48675	-0.001132
H	-7.15429	0.666256	-2.8101
H	-9.59951	0.863117	-2.87423
H	-5.10461	-0.132643	-1.69135
H	-1.32661	1.36454	-1.20101
H	-11.4117	-0.883615	-3.07748
H	12.2638	3.54927	0.147617
H	10.7053	1.68685	0.351499
C	-14.2231	-0.042819	-1.37019
C	-15.6506	-0.044997	-1.47524
C	-16.4318	0.399731	-0.460044
H	-16.0978	-0.41465	-2.393
H	-17.5136	0.390364	-0.551514
H	14.5817	4.39202	-0.051554
H	13.618	-3.48611	0.794706
H	17.8869	1.66162	0.133901
H	-13.858	-0.849748	-3.32849
H	-14.2182	2.26836	4.01028
H	-17.7224	1.35262	1.70932
C	1.68201	2.64663	-0.551947
H	0.911157	2.98164	0.153099
H	2.52933	2.21698	-0.010332
H	2.03029	3.49992	-1.1361
1a
C	-3.72226	-0.878114	-0.000408
C	-2.81791	-1.95415	5.1e-05
C	-1.44931	-1.73861	0.000386
C	-0.971028	-0.421464	0.00027
C	-1.89973	0.646131	-0.000186
C	-3.27743	0.434871	-0.000537
C	0.345124	0.151771	0.000521
C	0.178376	1.52035	0.000231
N	-1.17169	1.80249	-0.000199
C	1.14681	2.65781	0.000584
C	1.57389	-0.704554	0.00114
C	2.90324	0.040923	-0.00125
N	3.98906	-0.877996	-0.00058
C	4.86398	-1.64905	1.3e-05
H	-4.78869	-1.07845	-0.000659
H	-3.20202	-2.9691	0.000146
H	-0.759329	-2.57698	0.000748
H	-3.97376	1.26694	-0.000889
H	-1.55617	2.73265	-0.000458
H	0.614298	3.61098	-0.000521
H	1.7885	2.64592	0.884918
H	1.79039	2.64493	-0.882344
H	1.55612	-1.3639	0.877499
H	1.55475	-1.36682	-0.872975
H	3.0051	0.671878	-0.886679
H	3.00665	0.674966	0.881776
2a
P	0.000439	1.38255	-0.333562
O	-0.110186	2.59296	0.548707
C	1.44293	0.326362	-0.070346
C	-1.43732	0.289105	-0.2189
C	-2.50922	0.677384	0.582307
C	-3.62715	-0.14372	0.686002
C	-3.67382	-1.34506	-0.012406
C	-2.60327	-1.73232	-0.815381
C	-1.48307	-0.918966	-0.917993
C	2.51958	0.380691	-0.956607
C	3.64733	-0.399627	-0.727174
C	3.70166	-1.2301	0.386691
C	2.62895	-1.28656	1.27335
C	1.49989	-0.51224	1.04654
H	0.115621	1.67537	-1.71637
H	-2.45673	1.61798	1.12088
H	-4.46112	0.155014	1.31201
H	-4.54638	-1.9847	0.068721
H	-2.64122	-2.67092	-1.35766
H	-0.644696	-1.22607	-1.53648
H	2.47736	1.02721	-1.82813
H	4.4818	-0.359942	-1.41884
H	4.58146	-1.83952	0.564155
H	2.67185	-1.93936	2.13845
H	0.658158	-0.566634	1.73053
Phosphoryl radical
P	0.042728	-1.18003	-0.649815
O	0.094141	-2.58498	-0.098151
C	1.47781	-0.181686	-0.185303
C	-1.47247	-0.289077	-0.230977
C	-2.26381	-0.774878	0.814068
C	-3.44704	-0.125688	1.14056
C	-3.84828	0.998269	0.42418
C	-3.07148	1.47066	-0.629565
C	-1.88951	0.823969	-0.9673
C	2.67378	-0.864243	0.062936
C	3.82112	-0.154784	0.389395
C	3.78652	1.23504	0.460331
C	2.5988	1.91586	0.209634
C	1.44515	1.21442	-0.115302
H	-1.94463	-1.65413	1.36349
H	-4.05724	-0.49723	1.95683
H	-4.77351	1.50242	0.682006
H	-3.39186	2.33753	-1.19711
H	-1.30154	1.17969	-1.80786
H	2.69267	-1.94786	0.013644
H	4.74406	-0.687892	0.591046
H	4.68479	1.78783	0.71366
H	2.56786	2.99824	0.273453
H	0.521845	1.75455	-0.292658
Int-1
C	-6.63164	1.12583	-1.47623
C	-5.38693	1.70804	-1.76998
C	-4.22734	1.26548	-1.15399
C	-4.30939	0.220822	-0.224403
C	-5.57469	-0.351309	0.056749
C	-6.7433	0.090468	-0.560324
C	-3.34571	-0.465073	0.58894
C	-4.03611	-1.41042	1.31144
N	-5.37241	-1.33485	0.988581
C	-3.55331	-2.4092	2.2994
C	-1.87583	-0.213003	0.59444
C	-1.17987	-0.91916	-0.572486
N	0.243981	-0.636703	-0.541465
C	0.924958	0.028809	-1.30959
P	2.69916	0.439898	-1.16157
O	3.28517	0.969764	-2.43273
C	3.52675	-1.06971	-0.595542
C	3.11035	-1.77504	0.536143
C	3.79419	-2.91924	0.923684
C	4.88883	-3.36344	0.185874
C	5.29948	-2.66526	-0.944146
C	4.61901	-1.51872	-1.33859
C	2.7446	1.63684	0.200035
C	1.95874	1.5164	1.34811
C	2.07965	2.45197	2.36754
C	2.9767	3.50893	2.24282
C	3.75194	3.63571	1.09505
C	3.63662	2.7029	0.071363
H	-7.52262	1.49267	-1.97525
H	-5.33692	2.51652	-2.49215
H	-3.2698	1.72124	-1.38834
H	-7.70404	-0.359388	-0.332412
H	-6.09221	-1.91114	1.39246
H	-4.07659	-2.30524	3.25526
H	-3.71944	-3.43069	1.9419
H	-2.48518	-2.2867	2.4812
H	-1.67972	0.862351	0.515764
H	-1.42196	-0.547158	1.53226
H	-1.30362	-2.00021	-0.469328
H	-1.61206	-0.604762	-1.52835
H	2.25018	-1.44303	1.10637
H	3.47165	-3.46745	1.80228
H	5.4202	-4.25809	0.492873
H	6.15009	-3.01254	-1.52077
H	4.92616	-0.964341	-2.21888
H	1.24193	0.707833	1.44321
H	1.46686	2.35956	3.25768
H	3.06612	4.23915	3.04012
H	4.44541	4.46364	0.994106
H	4.22973	2.79616	-0.832192
Ts-1
C	0.340404	-2.58527	2.86248
C	0.842345	-3.22281	1.71997
C	0.311832	-2.9545	0.464404
C	-0.730663	-2.0373	0.353324
C	-1.23671	-1.42605	1.51774
C	-0.708909	-1.67997	2.77952
C	-1.46902	-1.49863	-0.786021
C	-2.47447	-0.679121	-0.211275
C	-3.55394	0.07157	-0.892301
C	-1.62651	-2.23403	-2.09188
C	-1.65948	-1.25827	-3.27012
N	-0.83577	-0.094091	-2.97563
C	-0.339047	-0.087913	-1.82321
P	0.591439	1.35969	-1.22034
O	0.727404	2.51504	-2.17679
C	2.18051	0.680343	-0.68205
C	3.11629	1.55918	-0.125674
C	4.35714	1.08791	0.279087
C	4.67474	-0.259676	0.124999
C	3.75173	-1.13393	-0.436616
C	2.5062	-0.665799	-0.840556
C	-0.284444	1.846	0.29431
C	0.135837	1.46418	1.56745
C	-0.578886	1.87595	2.6877
C	-1.72096	2.65422	2.53977
C	-2.14586	3.03615	1.26839
C	-1.42552	2.64151	0.149839
H	0.774791	-2.80679	3.83172
H	1.6574	-3.93172	1.81875
H	0.709769	-3.45166	-0.414787
H	-1.10265	-1.18938	3.6629
H	-4.22014	-0.60559	-1.43806
H	-4.1553	0.638313	-0.179524
H	-3.1376	0.775561	-1.62233
H	-0.773939	-2.90943	-2.20547
H	-2.53139	-2.84972	-2.08438
H	-2.67175	-0.893607	-3.47682
H	-1.30571	-1.72698	-4.19274
H	2.8712	2.60986	-0.003467
H	5.07787	1.77084	0.715803
H	5.64478	-0.626518	0.443767
H	3.99741	-2.18347	-0.55826
H	1.78117	-1.34684	-1.27125
H	1.0151	0.841274	1.68807
H	-0.246076	1.57881	3.67636
H	-2.28006	2.96882	3.41472
H	-3.03522	3.64593	1.15121
H	-1.7457	2.9519	-0.839752
N	-2.28358	-0.616119	1.14089
H	-2.75494	0.033739	1.75056
Int-2
C	0.321356	-0.903664	3.75732
C	-0.734576	-0.055541	3.42238
C	-0.613455	0.821305	2.34202
C	0.553876	0.820018	1.60152
C	1.60654	-0.040386	1.94807
C	1.50981	-0.905469	3.03246
C	0.960298	1.63563	0.398757
C	2.28959	1.02075	0.05725
C	3.23132	1.44117	-0.998725
C	0.962841	3.17335	0.626521
C	0.633832	3.74432	-0.752515
N	-0.030656	2.67543	-1.50147
C	0.084765	1.58026	-0.862124
P	-0.612262	0.073834	-1.64874
O	-0.753717	0.218769	-3.13845
C	-2.18221	-0.201053	-0.784185
C	-2.73671	-1.48336	-0.736246
C	-3.97941	-1.68347	-0.149483
C	-4.6807	-0.605518	0.382213
C	-4.14337	0.675754	0.318453
C	-2.89918	0.879593	-0.265066
C	0.489701	-1.29798	-1.21122
C	0.38849	-2.0244	-0.024142
C	1.28349	-3.05631	0.23424
C	2.28156	-3.36336	-0.68302
C	2.38201	-2.64409	-1.87194
C	1.48501	-1.6203	-2.1399
H	0.217177	-1.57938	4.60023
H	-1.65073	-0.076256	4.00198
H	-1.43378	1.48127	2.0797
H	2.32437	-1.57296	3.29118
H	3.92607	2.22854	-0.665645
H	3.8375	0.596254	-1.34358
H	2.68682	1.82863	-1.86435
H	0.170099	3.41983	1.33834
H	1.91225	3.5229	1.03497
H	1.52618	4.04023	-1.31638
H	-0.019542	4.61966	-0.713903
H	-2.19381	-2.32759	-1.14898
H	-4.40027	-2.68219	-0.106612
H	-5.64946	-0.764544	0.843848
H	-4.69161	1.51812	0.726149
H	-2.48495	1.88145	-0.314733
H	-0.375846	-1.781	0.705848
H	1.20312	-3.61363	1.16122
H	2.98042	-4.16681	-0.475005
H	3.15636	-2.886	-2.59207
H	1.54622	-1.06418	-3.06948
N	2.64153	0.12796	1.05398
H	3.38165	-0.547143	0.942615
12
C	0.51042	-1.0119	3.69908
C	-0.601043	-0.228831	3.38979
C	-0.563631	0.678501	2.32876
C	0.597409	0.763398	1.58259
C	1.71136	-0.023786	1.89651
C	1.68734	-0.913726	2.95852
C	0.979933	1.60678	0.403651
C	2.3862	1.05836	0.13665
N	2.77652	0.187794	0.998329
C	3.22939	1.53438	-0.987007
C	0.983977	3.13368	0.670157
C	0.576519	3.73895	-0.676911
N	-0.111711	2.68156	-1.41132
C	0.092089	1.56495	-0.841701
P	-0.654319	0.079133	-1.63642
O	-0.826344	0.267926	-3.11584
C	-2.20032	-0.183494	-0.730053
C	-2.7446	-1.46739	-0.635106
C	-3.97365	-1.65751	-0.016997
C	-4.67076	-0.569165	0.498049
C	-4.14449	0.713458	0.385106
C	-2.91447	0.908581	-0.229743
C	0.456861	-1.29662	-1.24935
C	0.399326	-2.03216	-0.064145
C	1.30615	-3.06175	0.153323
C	2.27477	-3.35393	-0.800164
C	2.33469	-2.62349	-1.98362
C	1.42426	-1.60131	-2.21233
H	0.457531	-1.70888	4.52887
H	-1.50567	-0.324136	3.98064
H	-1.4326	1.28444	2.09588
H	2.55438	-1.52326	3.18727
H	3.45271	2.60119	-0.876514
H	4.16573	0.978134	-1.01586
H	2.70797	1.41434	-1.94183
H	0.228496	3.35368	1.42763
H	1.94677	3.49062	1.03914
H	1.43434	4.05612	-1.28064
H	-0.080795	4.60596	-0.579549
H	-2.20664	-2.31981	-1.03679
H	-4.38693	-2.65702	0.062673
H	-5.62842	-0.7208	0.984521
H	-4.69043	1.56393	0.778576
H	-2.50994	1.91159	-0.317486
H	-0.342167	-1.80098	0.692874
H	1.25999	-3.62888	1.07643
H	2.98387	-4.15562	-0.622708
H	3.08702	-2.85394	-2.73005
H	1.45033	-1.03838	-3.13954
Int-3
C	-0.607816	0.924238	3.60759
C	0.396509	-0.003408	3.31135
C	0.232246	-0.835251	2.19234
C	-0.88477	-0.703204	1.39689
C	-1.92172	0.235196	1.68244
C	-1.75385	1.04812	2.83276
C	-1.27074	-1.43251	0.146895
C	-2.71394	-0.763706	-0.171743
N	-2.9422	0.249061	0.819504
C	-2.83676	-0.226886	-1.58956
C	-1.31954	-2.96478	0.26731
C	-1.0514	-3.42654	-1.15979
N	-0.18758	-2.38872	-1.73883
C	-0.303795	-1.33581	-1.02724
P	0.848419	0.01905	-1.53137
O	1.14033	-0.015751	-3.00844
C	2.32048	-0.281231	-0.50436
C	3.10907	0.786845	-0.070224
C	4.27672	0.548582	0.644813
C	4.67157	-0.755783	0.921522
C	3.90237	-1.82464	0.47187
C	2.73287	-1.59043	-0.239517
C	0.206739	1.64739	-1.05087
C	0.163879	2.11507	0.263789
C	-0.333321	3.3862	0.524937
C	-0.787292	4.192	-0.51326
C	-0.735326	3.73275	-1.82601
C	-0.23419	2.46606	-2.09506
H	-0.49008	1.57194	4.4739
H	1.28145	-0.081473	3.93366
H	1.00055	-1.56243	1.94014
H	-2.51388	1.78333	3.08276
H	-2.7233	-1.02129	-2.33413
H	-3.82952	0.216468	-1.6977
H	-2.09499	0.549595	-1.78085
H	-0.503342	-3.29356	0.920071
H	-2.26759	-3.31014	0.674268
H	-1.97215	-3.475	-1.75494
H	-0.559558	-4.39949	-1.23761
H	2.80794	1.80721	-0.281446
H	4.87761	1.38436	0.987122
H	5.58045	-0.9399	1.48469
H	4.21056	-2.84368	0.680144
H	2.13375	-2.42664	-0.583709
H	0.51074	1.49608	1.08383
H	-0.374823	3.73823	1.54987
H	-1.17851	5.18163	-0.300302
H	-1.08177	4.3613	-2.63951
H	-0.175251	2.09874	-3.1143
O	-3.75102	-1.7584	-0.065103
H	-4.11848	-1.57978	0.80683
Ts-2
C	-1.20347	0.398487	3.75051
C	0.001711	-0.16675	3.35035
C	0.082252	-0.793418	2.10194
C	-1.00186	-0.822243	1.23023
C	-2.25705	-0.308904	1.68357
C	-2.32855	0.320511	2.93201
C	-1.00824	-1.44403	-0.102964
C	-3.15713	-0.530264	-0.397178
N	-3.35125	-0.568791	0.901216
C	-2.72306	0.668756	-1.17942
C	-1.32863	-2.92442	-0.22062
C	-0.99844	-3.1861	-1.6956
N	-0.020688	-2.16252	-2.0987
C	-0.110345	-1.22547	-1.1796
P	1.08872	0.133472	-1.46944
O	1.51411	0.261435	-2.91152
C	2.47735	-0.27617	-0.364867
C	3.26704	0.722294	0.208103
C	4.35904	0.382631	0.999143
C	4.67595	-0.954568	1.2132
C	3.90369	-1.95461	0.6285
C	2.80973	-1.61856	-0.15846
C	0.437129	1.73714	-0.899172
C	0.279541	2.1029	0.439383
C	-0.273956	3.33602	0.763508
C	-0.671003	4.21302	-0.241061
C	-0.496036	3.86258	-1.57595
C	0.060668	2.63235	-1.90326
H	-1.27682	0.898454	4.71235
H	0.872783	-0.124418	3.99689
H	1.02093	-1.23978	1.78835
H	-3.27583	0.743167	3.25289
H	-2.23765	0.380576	-2.11288
H	-3.61496	1.26419	-1.41738
H	-2.04211	1.27541	-0.588404
H	-0.677712	-3.51214	0.451889
H	-2.36371	-3.17579	0.040109
H	-1.90471	-3.05746	-2.3061
H	-0.614895	-4.19222	-1.89505
H	3.02245	1.76731	0.047676
H	4.96178	1.16401	1.45003
H	5.52574	-1.21805	1.83432
H	4.15143	-2.99846	0.790528
H	2.19835	-2.39368	-0.611134
H	0.572738	1.42594	1.23202
H	-0.397467	3.60882	1.80643
H	-1.1087	5.17206	0.01653
H	-0.792868	4.54781	-2.36312
H	0.206505	2.34921	-2.94021
O	-3.94313	-1.33651	-1.15273
H	-4.29836	-1.99431	-0.541495
Int-5
C	-4.62474	-2.28316	-0.815257
C	-4.86202	-1.24242	-1.72328
C	-4.00785	-0.136817	-1.71389
C	-2.93829	-0.033411	-0.809533
C	-2.61568	-1.12822	0.065056
C	-3.52974	-2.22116	0.044149
N	-2.2503	1.20671	-0.840269
C	-2.08496	2.00492	0.132678
C	-2.49996	1.85665	1.57634
O	-1.47676	3.23948	-0.171231
C	-1.51467	-1.1549	1.0053
C	-1.64423	-1.8158	2.39017
C	-0.417945	-1.22804	3.14727
N	0.549483	-0.778205	2.09298
C	-0.183247	-0.724595	0.954818
P	0.859937	-0.267299	-0.529548
C	1.43734	1.50388	-0.233056
C	1.48877	2.35156	-1.34528
C	1.90675	3.67828	-1.18969
C	2.2603	4.15866	0.077862
C	2.19287	3.30981	1.19252
C	1.78435	1.97727	1.04058
C	2.43502	-1.31715	-0.436118
C	3.12652	-1.61262	0.746864
C	4.303	-2.37156	0.686083
C	4.78712	-2.8338	-0.544845
C	4.08584	-2.54489	-1.72212
C	2.90908	-1.78792	-1.66834
O	0.284227	-0.428196	-2.03879
H	-5.27763	-3.15322	-0.793712
H	-5.69587	-1.28588	-2.41858
H	-4.1693	0.698634	-2.38804
H	-3.33799	-3.05309	0.71528
H	-2.92179	2.79936	1.94684
H	-3.24214	1.06261	1.67677
H	-1.63947	1.57875	2.19758
H	-0.961285	3.56852	0.592568
H	-2.59745	-1.58902	2.88812
H	-1.57146	-2.91859	2.32971
H	-0.728329	-0.359628	3.76043
H	0.061025	-1.9466	3.82268
H	1.16555	1.96428	-2.30638
H	1.93826	4.34029	-2.05041
H	2.5813	5.19036	0.19862
H	2.46308	3.68277	2.17739
H	1.70238	1.30054	1.88779
H	2.69676	-1.28407	1.68822
H	4.83784	-2.60743	1.6027
H	5.70062	-3.42224	-0.585159
H	4.45015	-2.91227	-2.67801
H	2.33106	-1.56172	-2.5596
Ts-4
C	3.09608	2.45916	0.445064
C	4.00067	2.01247	-0.525101
C	3.9115	0.69671	-0.986405
C	2.9185	-0.179898	-0.509176
C	1.96916	0.270792	0.453987
C	2.11253	1.59661	0.928986
N	2.82585	-1.48703	-1.04109
C	3.76864	-2.33547	-1.06093
C	5.13714	-2.26106	-0.415777
O	3.51407	-3.54025	-1.7373
C	0.77083	-0.516805	0.866644
C	1.04191	-2.06738	1.24953
C	0.016084	-2.30471	2.39582
N	-0.675508	-0.970413	2.66432
C	-0.16566	-0.055293	1.92294
P	-0.759311	0.271574	-0.481816
C	-2.34238	-0.860147	-0.267147
C	-2.62822	-1.52256	-1.47123
C	-3.7116	-2.4044	-1.54911
C	-4.51349	-2.62996	-0.422261
C	-4.22406	-1.97312	0.780123
C	-3.14046	-1.08665	0.864556
C	-1.62617	2.05062	-0.041514
C	-1.94322	2.53689	1.22939
C	-2.53427	3.80014	1.36602
C	-2.78706	4.58527	0.232802
C	-2.44304	4.10523	-1.03833
C	-1.86231	2.83844	-1.17711
O	-0.388783	0.368974	-1.89754
H	3.15743	3.47478	0.826267
H	4.76722	2.67494	-0.9178
H	4.58514	0.344255	-1.76268
H	1.41247	1.92475	1.6884
H	5.93612	-2.28677	-1.16806
H	5.28289	-3.11436	0.261026
H	5.23732	-1.33925	0.159244
H	4.25238	-4.16817	-1.61065
H	0.853775	-2.67585	0.359823
H	2.0694	-2.28752	1.57349
H	-0.747131	-3.04418	2.12141
H	0.495783	-2.65294	3.32147
H	-1.98751	-1.31774	-2.3243
H	-3.93117	-2.9128	-2.48486
H	-5.35643	-3.31473	-0.480171
H	-4.83791	-2.15292	1.6591
H	-2.88366	-0.618823	1.80632
H	-1.67674	1.92417	2.08755
H	-2.785	4.17651	2.355
H	-3.23731	5.56941	0.34062
H	-2.62321	4.7188	-1.91801
H	-1.56785	2.43919	-2.14282
Int-6
C	2.53949	2.8548	1.14053
C	3.64284	2.63634	0.311167
C	3.76202	1.41568	-0.354986
C	2.78326	0.40728	-0.222205
C	1.6356	0.631226	0.589766
C	1.56222	1.86495	1.27061
N	2.94479	-0.780511	-0.975625
C	3.93786	-1.56384	-0.881191
C	5.06303	-1.55852	0.13289
O	4.00328	-2.61508	-1.8094
C	0.511295	-0.372152	0.798468
C	0.914627	-1.87347	0.865576
C	0.100835	-2.43231	2.06248
N	-0.457305	-1.24919	2.80918
C	-0.308799	-0.101999	2.19998
P	-0.801474	-0.081157	-0.605461
C	-2.27698	-1.23121	-0.312849
C	-2.60996	-2.05981	-1.3943
C	-3.71003	-2.9207	-1.30695
C	-4.4818	-2.95306	-0.138629
C	-4.14874	-2.12408	0.939969
C	-3.04893	-1.25943	0.858208
C	-1.52209	1.6575	-0.451893
C	-1.90997	2.23833	0.764134
C	-2.48676	3.5154	0.761103
C	-2.67214	4.20847	-0.442466
C	-2.27045	3.62689	-1.65199
C	-1.69373	2.35128	-1.65761
O	-0.343784	-0.29587	-2.1564
H	2.4335	3.7918	1.68051
H	4.40195	3.40315	0.178588
H	4.59711	1.23733	-1.02689
H	0.715777	1.99455	1.93415
H	6.03979	-1.44576	-0.355126
H	5.07111	-2.5042	0.692338
H	4.93532	-0.738805	0.841327
H	4.72521	-3.23204	-1.57768
H	0.745285	-2.41364	-0.070752
H	1.9852	-1.94203	1.0829
H	-0.736706	-3.06332	1.73275
H	0.718817	-3.04071	2.73812
H	-1.9953	-1.99936	-2.28797
H	-3.96444	-3.56234	-2.14668
H	-5.33683	-3.62098	-0.06777
H	-4.73967	-2.15211	1.8513
H	-2.76981	-0.646777	1.70668
H	-1.69868	1.69085	1.68658
H	-2.78472	3.97156	1.70192
H	-3.12035	5.19939	-0.437586
H	-2.40244	4.16629	-2.58651
H	-1.36245	1.87463	-2.57571
Ts-5
C	0.718126	0.906113	-0.331184
C	1.65459	0.855626	-1.36821
C	1.42861	0.048034	-2.48417
C	0.262826	-0.754129	-2.59528
C	-0.700783	-0.683931	-1.53655
C	-0.454248	0.145841	-0.433358
N	-0.063421	-1.52388	-3.69643
C	0.749468	-2.15165	-4.56763
C	2.24139	-2.37485	-4.3088
O	0.255224	-2.65271	-5.63654
C	-1.95384	-1.55089	-1.54869
C	-1.70298	-3.0526	-1.24785
C	-2.11421	-3.15127	0.246934
N	-3.03832	-1.98814	0.520526
C	-3.03079	-1.0727	-0.415952
P	-2.98471	-1.3062	-3.14585
C	-4.70198	-2.04657	-2.99499
C	-5.11715	-2.96626	-3.9709
C	-6.40367	-3.51384	-3.9041
C	-7.27333	-3.14487	-2.87087
C	-6.85344	-2.22721	-1.90067
C	-5.56955	-1.67185	-1.9572
C	-3.1633	0.510648	-3.53341
C	-3.4195	1.42577	-2.50195
C	-3.56666	2.78119	-2.8201
C	-3.45719	3.2142	-4.14765
C	-3.19392	2.29132	-5.16774
C	-3.04456	0.933491	-4.86349
O	-2.54254	-2.05727	-4.61876
H	0.885934	1.53475	0.538822
H	2.56016	1.45714	-1.31836
H	2.14005	0.056646	-3.30208
H	-1.2032	0.18691	0.349423
H	2.50427	-3.36056	-4.7037
H	2.50337	-2.31505	-3.24843
H	2.84199	-1.63329	-4.85207
H	-2.34665	-3.6987	-1.8581
H	-0.666952	-3.3397	-1.44152
H	-2.62807	-4.09185	0.480893
H	-1.24113	-3.07726	0.911738
H	-4.42971	-3.23429	-4.76356
H	-6.72231	-4.22777	-4.65826
H	-8.27114	-3.5728	-2.82054
H	-7.51992	-1.94575	-1.09086
H	-5.20493	-0.994989	-1.18827
H	-3.48314	1.05173	-1.47752
H	-3.75935	3.49863	-2.02766
H	-3.56992	4.26841	-4.38665
H	-3.09857	2.62649	-6.19642
H	-2.82707	0.206113	-5.6379
H	-0.932995	-2.06112	-4.74761
Int-7
C	3.11374	2.23524	1.63381
C	4.07746	1.92694	0.66922
C	3.84618	0.875381	-0.219537
C	2.67314	0.10196	-0.147111
C	1.68532	0.409681	0.830321
C	1.93426	1.48948	1.69875
N	2.47169	-0.948265	-1.09256
C	3.33376	-1.96899	-1.40096
C	4.59386	-2.14527	-0.561236
O	3.09378	-2.77231	-2.337
C	0.402146	-0.399473	1.02276
C	0.621862	-1.93618	1.20495
C	-0.154457	-2.26468	2.51235
N	-0.706936	-0.972649	3.05497
C	-0.462132	0.077037	2.31305
P	-0.744567	-0.052457	-0.477218
C	-2.36707	-0.974751	-0.270554
C	-2.72554	-1.83495	-1.31821
C	-3.93381	-2.53877	-1.25927
C	-4.78088	-2.38344	-0.154863
C	-4.41696	-1.52594	0.891156
C	-3.21092	-0.815456	0.838856
C	-1.17266	1.77252	-0.575694
C	-1.47889	2.54134	0.556275
C	-1.81767	3.89079	0.391574
C	-1.84973	4.46487	-0.885962
C	-1.53193	3.69098	-2.00976
C	-1.18994	2.34248	-1.85641
O	-0.107515	-0.508026	-1.92367
H	3.27495	3.05388	2.32991
H	4.99209	2.50894	0.592422
H	4.56282	0.657465	-1.00436
H	1.16801	1.69912	2.4381
H	5.43953	-1.61147	-1.01116
H	4.83597	-3.21058	-0.562124
H	4.47771	-1.78756	0.464667
H	0.267595	-2.52527	0.352391
H	1.69085	-2.14622	1.31011
H	-0.990133	-2.95476	2.33118
H	0.490819	-2.73109	3.27006
H	-2.04538	-1.933	-2.15898
H	-4.21115	-3.20637	-2.07037
H	-5.71857	-2.93107	-0.107056
H	-5.06688	-1.41242	1.75394
H	-2.90749	-0.177783	1.6615
H	-1.39878	2.06409	1.53765
H	-2.05019	4.49515	1.26445
H	-2.11346	5.51285	-1.00565
H	-1.54473	4.137	-3.00058
H	-0.920464	1.7235	-2.70683
H	1.55727	-0.933366	-1.59352
Int-8
C	3.07026	2.29637	1.56887
C	4.0687	1.91597	0.668026
C	3.86582	0.814496	-0.164274
C	2.68336	0.057067	-0.099282
C	1.66875	0.432411	0.822987
C	1.88467	1.56191	1.63251
N	2.49125	-1.04295	-0.979628
C	3.33502	-2.11186	-1.2125
C	4.60459	-2.24242	-0.389221
O	3.03803	-2.97428	-2.06891
C	0.37826	-0.358738	0.983961
C	0.532418	-1.92892	1.14492
C	-0.45386	-2.31834	2.28999
N	-0.838606	-0.996629	2.9371
C	-0.397334	-0.045626	2.26281
P	-0.789604	0.014665	-0.543894
C	-2.38641	-0.930935	-0.332146
C	-2.5808	-2.00964	-1.20864
C	-3.75098	-2.77151	-1.11924
C	-4.72294	-2.45418	-0.162649
C	-4.53033	-1.3698	0.702847
C	-3.36295	-0.602539	0.619467
C	-1.1449	1.84327	-0.587047
C	-1.59597	2.5699	0.524593
C	-1.86021	3.93789	0.393806
C	-1.67274	4.57545	-0.839066
C	-1.21344	3.84794	-1.94331
C	-0.946412	2.48004	-1.82032
O	-0.052406	-0.4716	-1.91118
H	3.20899	3.15647	2.21513
H	4.99075	2.48359	0.596584
H	4.61332	0.544071	-0.900672
H	1.11224	1.85155	2.3367
H	5.44299	-1.74759	-0.893548
H	4.84387	-3.30538	-0.321079
H	4.51576	-1.81453	0.612562
H	0.340239	-2.47151	0.216964
H	1.5649	-2.13904	1.436
H	-1.37222	-2.78544	1.92613
H	-0.006936	-2.96569	3.04686
H	-1.82194	-2.22399	-1.95451
H	-3.90413	-3.60478	-1.79711
H	-5.63044	-3.04557	-0.094211
H	-5.2862	-1.11937	1.43987
H	-3.22663	0.237285	1.29032
H	-1.72052	2.0884	1.48925
H	-2.20719	4.50329	1.25266
H	-1.87939	5.63653	-0.936021
H	-1.06022	4.34275	-2.89673
H	-0.579197	1.89829	-2.65954
H	1.61704	-1.02462	-1.53139
Ts-6
P	-0.908141	0.704549	-0.917581
C	-2.58339	0.278419	-0.182612
C	-3.59728	-0.059419	-1.09382
C	-4.88816	-0.344039	-0.631592
C	-5.17343	-0.275399	0.738042
C	-4.16679	0.083685	1.6442
C	-2.87138	0.359532	1.18768
C	-0.104225	2.0553	0.108237
C	0.391607	1.89275	1.41013
C	0.950881	2.99114	2.07801
C	1.01678	4.24368	1.4546
C	0.525641	4.40104	0.151865
C	-0.032247	3.30905	-0.522612
O	-1.14563	1.2915	-2.42585
C	0.248762	-0.863172	-1.15723
C	-0.334184	-1.68067	-2.35319
C	-1.08197	-2.84955	-1.6489
N	-0.316692	-3.08111	-0.379685
C	0.270105	-1.95338	-0.069894
O	-0.533742	-1.01056	1.36233
C	4.4378	0.076091	-1.0134
C	3.84326	-0.838702	-0.132387
C	2.47738	-1.06056	-0.263375
C	1.68857	-0.418892	-1.23012
C	2.2949	0.486189	-2.10747
C	3.67074	0.728864	-1.99066
N	1.69191	-2.01204	0.535652
O	2.17449	-0.749749	2.56567
C	1.54649	-1.70549	2.11038
C	1.16656	-2.95969	2.84835
H	-3.3802	-0.079539	-2.1561
H	-5.66739	-0.609378	-1.33896
H	-6.17503	-0.491783	1.09622
H	-4.38731	0.151496	2.70483
H	-2.10055	0.636513	1.89522
H	0.352213	0.92166	1.88556
H	1.3376	2.86329	3.08444
H	1.45101	5.08994	1.97806
H	0.578106	5.36801	-0.338697
H	-0.409475	3.41126	-1.53456
H	-0.959493	-1.07216	-3.00955
H	0.497742	-2.07804	-2.94531
H	-2.13101	-2.59557	-1.44827
H	-1.07104	-3.76263	-2.2514
H	5.50105	0.276199	-0.937769
H	4.42743	-1.3537	0.620972
H	1.70213	0.992525	-2.86112
H	4.14881	1.43043	-2.66629
H	2.05049	-2.97063	0.433052
H	0.515381	-3.60901	2.2607
H	2.08293	-3.51071	3.09612
H	0.66772	-2.69166	3.78324
H	-1.1772	-1.50707	1.74518
Int-9
P	-1.22305	0.156385	0.062788
C	-2.85041	-0.626267	-0.064951
C	-3.34054	-0.963296	-1.32727
C	-4.58587	-1.58382	-1.45158
C	-5.34055	-1.86374	-0.305748
C	-4.84731	-1.52432	0.964013
C	-3.59955	-0.900286	1.08339
C	-1.0793	1.89854	0.562155
C	-1.37152	2.27805	1.87725
C	-1.25575	3.6211	2.26138
C	-0.849343	4.58246	1.32395
C	-0.562604	4.20497	0.006014
C	-0.680395	2.86109	-0.373679
O	-1.26493	0.556333	-1.38709
C	0.243104	-0.830448	-0.34392
C	-0.0903	-1.94177	-1.30465
C	-0.838609	-2.86253	-0.354638
N	0.051997	-2.84144	0.850098
C	0.67426	-1.66521	0.872264
O	1.60321	-1.23645	1.87138
C	3.29693	1.87762	-1.7611
C	3.65847	0.659002	-1.16098
C	2.66665	-0.226284	-0.728587
C	1.32355	0.123704	-0.871283
C	0.978481	1.33162	-1.48663
C	1.9865	2.20427	-1.92493
N	3.00752	-1.52556	-0.13003
O	5.16465	-0.623612	0.244983
C	4.27692	-1.44241	0.600366
C	4.50948	-2.36765	1.80606
H	-2.75861	-0.745354	-2.19454
H	-4.95782	-1.84483	-2.42146
H	-6.29656	-2.33846	-0.39953
H	-5.42222	-1.74324	1.83919
H	-3.21982	-0.635194	2.04881
H	-1.68168	1.54154	2.58669
H	-1.47823	3.91169	3.26873
H	-0.76037	5.60848	1.61555
H	-0.252996	4.94116	-0.71121
H	-0.465508	2.57176	-1.37768
H	-0.646237	-1.63753	-2.16829
H	0.804164	-2.418	-1.64025
H	-1.79598	-2.45974	-0.102084
H	-0.979623	-3.84008	-0.76572
H	4.05703	2.55297	-2.09376
H	4.68991	0.408316	-1.03772
H	-0.051417	1.59447	-1.61993
H	1.72271	3.13176	-2.39064
H	2.28474	-1.79487	0.506647
H	4.96695	-3.27724	1.47432
H	5.14952	-1.88068	2.51052
H	3.57004	-2.59111	2.27124
H	2.49405	-1.46909	1.60323
Int-10
P	-1.37892	0.397099	-0.829069
C	-2.66748	-0.750453	-0.097566
C	-3.51111	-1.40261	-1.00895
C	-4.51646	-2.25453	-0.537866
C	-4.68509	-2.4458	0.838703
C	-3.8541	-1.77772	1.74674
C	-2.84535	-0.926597	1.28168
C	-1.31113	1.9147	0.258519
C	-0.632056	1.96637	1.48374
C	-0.672089	3.14334	2.24117
C	-1.38097	4.25829	1.77782
C	-2.04716	4.20388	0.547548
C	-2.01128	3.03347	-0.2177
O	-1.78765	0.755683	-2.35915
C	0.360763	-0.57145	-0.821848
C	0.321041	-1.56285	-2.04014
C	-0.052726	-2.9418	-1.41994
N	0.1328	-2.80213	0.054633
C	0.319698	-1.55848	0.323821
O	0.416492	-1.09045	1.60969
C	3.61806	2.30811	-1.14184
C	3.84681	1.10444	-0.477086
C	2.82798	0.138004	-0.373135
C	1.53172	0.415146	-0.895797
C	1.35726	1.61407	-1.61241
C	2.37933	2.55527	-1.73723
N	3.11249	-1.13152	0.198336
O	5.04526	-0.713943	1.42832
C	4.14926	-1.49169	1.03904
C	4.14132	-2.95647	1.44358
H	-3.38781	-1.21016	-2.07005
H	-5.17149	-2.75742	-1.24202
H	-5.46724	-3.10397	1.20359
H	-3.99583	-1.9125	2.8144
H	-2.21535	-0.398262	1.98825
H	-0.062398	1.1127	1.83209
H	-0.141017	3.19032	3.18651
H	-1.40657	5.1683	2.369
H	-2.58815	5.07043	0.181226
H	-2.50448	2.98063	-1.18296
H	-0.376184	-1.21718	-2.80936
H	1.31742	-1.59533	-2.49335
H	-1.09865	-3.21078	-1.60059
H	0.569378	-3.75897	-1.79489
H	4.41844	3.03763	-1.21121
H	4.80605	0.890777	-0.029306
H	0.406767	1.80472	-2.09927
H	2.20199	3.4714	-2.29025
H	2.46386	-1.8727	-0.017866
H	4.89486	-3.50044	0.861883
H	4.42655	-3.02974	2.49571
H	3.17187	-3.44348	1.29711
H	0.314474	-1.83506	2.24048
Ts-7
P	0.004061	-0.003513	-0.043189
C	1.44421	-1.019	-0.684594
C	2.49666	-1.21665	0.222922
C	3.62696	-1.94058	-0.171718
C	3.70884	-2.45988	-1.4694
C	2.66173	-2.25144	-2.3755
C	1.52703	-1.52913	-1.98824
C	-0.459632	1.27536	-1.31605
C	-1.026	0.947293	-2.55668
C	-1.32538	1.96919	-3.46483
C	-1.06448	3.30496	-3.13482
C	-0.50797	3.62549	-1.89099
C	-0.205697	2.61131	-0.97591
O	0.415064	0.64641	1.38546
C	-1.58781	-1.19551	0.242542
C	-1.27791	-2.03449	1.55116
C	-0.638319	-3.38017	1.07293
N	-0.978927	-3.45386	-0.349867
C	-1.48919	-2.27717	-0.770014
O	-1.64054	-2.36468	-2.06169
H	-1.10541	-3.61307	-1.67762
C	-5.0096	1.36454	1.03795
C	-5.09658	0.484151	-0.037051
C	-4.01686	-0.355789	-0.385446
C	-2.82326	-0.306498	0.391493
C	-2.76579	0.606946	1.46682
C	-3.83631	1.4364	1.79271
N	-4.14331	-1.22636	-1.49849
O	-6.46218	-1.34305	-1.75934
C	-5.30543	-1.66217	-2.11005
C	-5.074	-2.5798	-3.29884
H	2.42163	-0.780496	1.21394
H	4.44292	-2.09011	0.527971
H	4.58696	-3.01924	-1.77615
H	2.72726	-2.64731	-3.38382
H	0.721986	-1.3771	-2.69673
H	-1.24766	-0.083832	-2.81277
H	-1.76686	1.72176	-4.4248
H	-1.30038	4.093	-3.84285
H	-0.313379	4.66088	-1.63119
H	0.215165	2.83932	-0.002135
H	-0.637254	-1.47536	2.23861
H	-2.23151	-2.22429	2.05209
H	0.451038	-3.38709	1.17886
H	-1.04444	-4.24777	1.59829
H	-5.85988	1.99462	1.27842
H	-6.00617	0.408425	-0.613289
H	-1.84654	0.676823	2.0389
H	-3.75128	2.12508	2.62648
H	-3.28923	-1.57235	-1.92643
H	-5.75782	-3.4294	-3.22284
H	-5.32332	-2.04392	-4.22202
H	-4.04626	-2.94446	-3.37082
3a
P	-1.32476	0.503927	-0.787777
C	-2.72152	-0.516805	-0.058956
C	-3.72806	-0.905797	-0.956256
C	-4.82773	-1.63704	-0.492591
C	-4.92542	-1.97078	0.863833
C	-3.92628	-1.56789	1.75902
C	-2.82321	-0.836131	1.30308
C	-1.04199	1.96329	0.339872
C	-0.353195	1.87674	1.55836
C	-0.2291	3.02249	2.35339
C	-0.783278	4.23852	1.93525
C	-1.4602	4.3181	0.712184
C	-1.58939	3.18065	-0.091584
O	-1.73827	0.947639	-2.29529
C	0.309536	-0.626772	-0.874319
C	0.130827	-1.56483	-2.10961
C	-0.50593	-2.86464	-1.56163
N	-0.171685	-2.80317	-0.128394
C	0.196443	-1.56648	0.330432
O	0.346209	-1.27287	1.53834
H	-0.452454	-3.51679	0.529911
C	3.78396	1.95806	-1.35408
C	3.92476	0.769143	-0.64105
C	2.83139	-0.102522	-0.474188
C	1.55556	0.254548	-0.993981
C	1.46446	1.43497	-1.75809
C	2.55704	2.28285	-1.9376
N	3.0264	-1.35227	0.171634
O	4.86175	-0.910493	1.53129
C	3.94757	-1.67132	1.15589
C	3.73192	-3.04236	1.77111
H	-3.64552	-0.606341	-1.99652
H	-5.60904	-1.93409	-1.18491
H	-5.7806	-2.53391	1.22433
H	-4.00673	-1.81581	2.81259
H	-2.05351	-0.529271	2.00093
H	0.095851	0.939976	1.87207
H	0.308694	2.96397	3.29417
H	-0.681108	5.1225	2.55697
H	-1.88169	5.26204	0.381817
H	-2.09513	3.22735	-1.05064
H	-0.473129	-1.08476	-2.88521
H	1.1186	-1.77265	-2.53393
H	-1.59331	-2.87875	-1.69928
H	-0.08507	-3.76156	-2.0247
H	4.64031	2.61461	-1.46914
H	4.87093	0.498245	-0.196563
H	0.520094	1.68512	-2.23088
H	2.44419	3.18839	-2.52409
H	2.34976	-2.07318	-0.025417
H	3.60407	-3.81852	1.00722
H	4.59432	-3.289	2.39056
H	2.83245	-3.02876	2.39896
Int-4
C	-0.760991	1.08802	3.5527
C	0.161408	0.05221	3.40655
C	0.041406	-0.826056	2.32597
C	-0.967098	-0.642082	1.39573
C	-1.8731	0.4234	1.52858
C	-1.78684	1.27831	2.63177
C	-1.29614	-1.44916	0.177635
C	-2.85109	-0.545977	-1.76696
C	-1.40647	-2.96098	0.39624
C	-0.956094	-3.54558	-0.940931
N	-0.094826	-2.52903	-1.5581
C	-0.276352	-1.42738	-0.933644
P	0.84992	-0.087576	-1.50949
O	1.12258	-0.162758	-2.98937
C	2.34227	-0.311721	-0.488521
C	3.22366	0.763721	-0.337733
C	4.41075	0.604348	0.36504
C	4.73199	-0.631349	0.918497
C	3.86768	-1.70893	0.759757
C	2.67868	-1.55254	0.056997
C	0.211266	1.55264	-1.06725
C	0.327502	2.10413	0.208774
C	-0.140364	3.38945	0.451408
C	-0.730146	4.12506	-0.570553
C	-0.842457	3.5806	-1.84668
C	-0.364668	2.30121	-2.09701
H	-0.678962	1.763	4.39993
H	0.957738	-0.078161	4.13161
H	0.742549	-1.64812	2.21355
H	-2.48863	2.09867	2.74698
H	-3.83346	-0.115385	-1.9875
H	-2.08406	0.15743	-2.10361
H	-2.75527	-1.47623	-2.33512
H	-0.736113	-3.28333	1.19982
H	-2.44253	-3.18839	0.656946
H	-1.79887	-3.73015	-1.61889
H	-0.403422	-4.4857	-0.856995
H	2.97651	1.73179	-0.761674
H	5.0843	1.44649	0.482829
H	5.65697	-0.753884	1.47216
H	4.11659	-2.67474	1.18646
H	2.01114	-2.39757	-0.066771
H	0.775086	1.53428	1.01615
H	-0.053226	3.81005	1.44722
H	-1.09797	5.12706	-0.374548
H	-1.29517	4.15529	-2.64775
H	-0.424662	1.87498	-3.09296
C	-2.79368	-0.847508	-0.260994
O	-3.77784	-1.59022	0.154217
N	-2.73046	0.495724	0.464153
H	-3.66493	0.82024	0.68127
Ts-3
C	0.466134	-3.61317	-1.1095
C	-0.498669	-3.56397	-0.109937
C	-0.556296	-2.46852	0.740688
C	0.336792	-1.39465	0.621782
C	1.34229	-1.48479	-0.364039
C	1.37871	-2.57165	-1.23385
C	0.234056	-0.232299	1.51968
C	3.65646	-0.549317	-0.39981
N	2.29867	-0.453116	-0.478956
C	4.26413	-1.91576	-0.214986
C	1.42074	0.161474	2.40375
C	0.753776	0.158857	3.7936
N	-0.706406	0.334152	3.5706
C	-0.959447	-0.008822	2.34764
O	4.35247	0.454625	-0.468464
P	-1.14722	1.12031	0.761603
O	-1.62258	2.41464	1.40621
C	-0.028229	1.81513	-0.571204
C	0.962726	2.70754	-0.127868
C	1.91699	3.21715	-0.99814
C	1.89814	2.85955	-2.34485
C	0.907006	2.00343	-2.80658
C	-0.045949	1.487	-1.92995
C	-2.45788	0.284309	-0.210342
C	-3.75264	0.731977	0.070771
C	-4.85246	0.18595	-0.579507
C	-4.6755	-0.819173	-1.52526
C	-3.392	-1.26868	-1.81559
C	-2.28966	-0.721577	-1.16691
H	0.513409	-4.45559	-1.79114
H	-1.20809	-4.37664	0.006563
H	-1.30583	-2.42112	1.5232
H	2.12769	-2.59166	-2.01785
H	1.95214	0.499748	-0.460639
H	3.63887	-2.57918	0.384469
H	4.42088	-2.39024	-1.18751
H	5.23626	-1.7829	0.258347
H	2.24675	-0.549447	2.32494
H	1.81708	1.15037	2.14621
H	1.12539	0.964784	4.43438
H	0.939776	-0.784445	4.32787
H	0.972516	3.00972	0.914446
H	2.6794	3.89383	-0.625492
H	2.64679	3.25085	-3.0256
H	0.870138	1.73118	-3.85697
H	-0.814812	0.833752	-2.32349
H	-3.8838	1.51869	0.807105
H	-5.84951	0.547579	-0.348419
H	-5.53248	-1.24816	-2.03438
H	-3.2422	-2.05144	-2.55247
H	-1.30252	-1.09561	-1.40865
